# Supplementary material for: Subtherapeutic Kitasamycin Promoted Fat Accumulation in the Longissimus Dorsi Muscle in Growing–Finishing Pigs
Source: Animals (Basel). 2024 Mar 30;14(7):1057. doi: 10.3390/ani14071057 (PMC11010921; doi:10.3390/ani14071057)
Supplement: Supplementary file 1 [file animals-14-01057-s001.zip]

Archive with 1 entries (1 files):
- animals-2896157-supplementary.pdf
